# Supplementary material for: Increased Pan-Type, A1-Type, and A2-Type Astrocyte Activation and Upstream Inflammatory Markers Are Induced by the P2X7 Receptor
Source: Int J Mol Sci. 2024 Aug 13;25(16):8784. doi: 10.3390/ijms25168784 (PMC11354399; doi:10.3390/ijms25168784)
Supplement: Supplementary file 1 [file ijms-25-08784-s001.zip]

Archive with 1 entries (1 files):
- ijms-2997563-supplementary.pdf
